# Supplementary material for: Stable Isotope Analysis Reveals Habitat-Driven Dietary Niches of Lepus europaeus
Source: Animals (Basel). 2025 Dec 20;16(1):15. doi: 10.3390/ani16010015 (PMC12785083; doi:10.3390/ani16010015)
Supplement: Supplementary file 1 [file animals-16-00015-s001.zip]

Archive with 1 entries (1 files):
- animals-4016255-supplementary.pdf
